# Supplementary material for: Production and Characterization of K562 Cellular Clones Hyper-Expressing the Gene Encoding α-Globin: Preliminary Analysis of Biomarkers Associated with Autophagy
Source: Genes (Basel). 2023 Feb 23;14(3):556. doi: 10.3390/genes14030556 (PMC10048432; doi:10.3390/genes14030556)
Supplement: Supplementary file 1 [file genes-14-00556-s001.zip]

Archive with 1 entries (1 files):
- genes-2149620-supplementary.pdf
